# Supplementary material for: Mitoregulin Promotes Cell Cycle Progression in Non-Small Cell Lung Cancer Cells
Source: Int J Mol Sci. 2025 Feb 24;26(5):1939. doi: 10.3390/ijms26051939 (PMC11899852; doi:10.3390/ijms26051939)
Supplement: Supplementary file 1 [file ijms-26-01939-s001.zip]

Archive with 1 entries (1 files):
- Supplement Figures S1 to S4.pdf
